# Supplementary material for: Efficacy of the FIBROWALK Multicomponent Program Moved to a Virtual Setting for Patients with Fibromyalgia during the COVID-19 Pandemic: A Proof-of-Concept RCT Performed Alongside the State of Alarm in Spain
Source: Int J Environ Res Public Health. 2021 Sep 30;18(19):10300. doi: 10.3390/ijerph181910300 (PMC8508552; doi:10.3390/ijerph181910300)
Supplement: Supplementary file 1 [file ijerph-18-10300-s001.zip]

Archive with 1 entries (1 files):
- ijerph-1346320-supplementary.pdf
